# Supplementary material for: A new insight into the evolution and functional divergence of FRK genes in Pyrus bretschneideri
Source: R Soc Open Sci. 2018 Jul 18;5(7):171463. doi: 10.1098/rsos.171463 (PMC6083675; doi:10.1098/rsos.171463)
Supplement: Table S1.xlsx [file rsos171463supp3.xlsx]

## Sheet: Sheet1
Table S1: All MEME motif sequences in FRK proteins.
Motif	Width	Best possible match
1	80	ELNMDLIKKAKIFHYGSISLITEPCRSAHMAAMKIAKKAGCILSYDPNLRLPLWPSCEEAREQIMSIWNQADIIKISEQE
2	63	PGFKKAPGGAPANVACGIARLGGSSAFMGKVGDDEFGHMLADILKQNNVNNEGMRFDPHARTA
3	56	DTTGAGDSFVGAILNQIADDQSLYQDEQRLREALRFANACGAITTTQKGAIPAMPT
4	29	LAFVTLRSDGEREFMFYRNPSADMLLQES
5	200	GFGVSCGIIGACGDDEQGQLFISNMSSHAVNLSRLRMKKGPTAQCVCLVDALGNRTMRPCLFSAVKLQSQADDLTRADFKGSKWLLLRYGIINLEVIQAAISIAKQEGLFVSLDLASFEMVRNFRSPLLQLLESGDIDLCFANEDEATELLRGSEGEQKADPEVALEFLAKHCRWAVVTLGSNGCIAKHGKEIVRVPAIG
6	29	WHPNLKLLVVTEGEKGCRYYTKEFHGRVE
7	29	NDEKPLIVCFGEMLIDFVPTTSGVSLAEA
8	29	VDTTGAGDSFVGGFLYGICHGMPVEECCK
9	159	NVEYIAGGATQNSIKVAQWMLQVPGATSYIGSIGKDKYGEEMKKNSKLAGVNVQYYEDDKAPTGTCAVCVVGGERSLVANLSAANCYKTEHLKQPENWALVEKAKYFYIAGFFLTVSPESIQLVAEHAAANNKVFTMNLSAPFICEFFKDVQEKALPYM
10	159	YETLLCWVLVDPLQRHGFCSRADFSKEPAFSWMSKLSGQVKTAIKQSKILFCNGYGFDELSPGVIAAAVEYAVEVGTAIFFDPGPRGKSLSAGTTEEREALNLLLRMSDVLLLTSDEAESLTGIKNPILAGQELLKQGVHTKWVIVKMGPRGSILITRS
11	15	FLTGGDDPYDDNVVR
12	159	NQPNSAPRVLIAGNYCHDVLIKDGVVLAETLGGAASFISNVFDGFSVPYNLVSKVGSDFAYSVPRDPIVVPDCKTTLFHAHFDSGVGGDERQDRVLQRVRACDPIRPSDLPEYRFDFGMAVGVGGEITVETVEKLVETCNTVFVDIQALIRAFDGVDGT
13	80	EAPLVLGLQASALVDHVARVDWSLLDQLPGERGGSIPVAIEELEHILSEVKTHVISYPDDSLPMKTIAGGSVANTIRGLS
14	80	EEQVSEAELSEPEEFTFIVDMKDENTEDIELEIDEGEDISYTYDWPPLVCCFGAAQHAFVPSGRPANRLIDYEIHERKKD
15	41	VGSCSGGSVIRSLGGEVTPENWQWMYKQMQTKGLTLPHIPK
16	159	TTGTVIVLTTSDAQRTMLAYQGTSSTVNYDPCLASTVCNTKIFVVEGYLFELPDTIKTITKACEEARKSGAVVAVTASDVSCIERHYDDFWEIVGNYADIVFANSDEARAFCHFSSKESPISATRYLSHFVPLASVTDGPRGSYIGVKGEAVYIPPSPC
17	41	MALHSTAFCFGGVVSLPRNSVCFSQRTVRASAFSCPPPSSI
18	50	HPRYPKEPRTITPCSYQYQAGGNGRNQATCMAKLGYPTYMISQLGNDMHG
19	57	PDKQYWEAGGNCNMAIAAARLGLHCIAIGHVGNEVYGQFLLDVLQDEGISMVGMSDN
20	57	DYVFGNETEARTFSRVHGWETDNVEEIAIKISQWPKASGTHKRITVITQGADPVVVA
