# Supplementary material for: A new insight into the evolution and functional divergence of FRK genes in Pyrus bretschneideri
Source: R Soc Open Sci. 2018 Jul 18;5(7):171463. doi: 10.1098/rsos.171463 (PMC6083675; doi:10.1098/rsos.171463)
Supplement: Table S3.xlsx [file rsos171463supp5.xlsx]

## Sheet: Sheet1
Table S3 The collinearity relationship among FRK genes in four Rosaceae species.
Synteny sequence1	Chromosome	Synteny sequence2	Chromosome
PbFRK11	Chr9	PmFRK05	Chr4
PbFRK19	Chr17	PmFRK05	Chr4
PbFRK08	Chr7	PmFRK09	Chr5
PbFRK02	Chr1	PmFRK09	Chr5
PbFRK01	Chr1	PmFRK08	Chr5
PbFRK17	Chr15	PmFRK02	Chr2
PbFRK16	Chr15	PmFRK02	Chr2
PbFRK10	Chr8	PmFRK02	Chr2
PbFRK06	Chr5	PmFRK11	Chr6
PbFRK04	Chr3	PmFRK04	Chr3
PbFRK15	Chr13	PmFRK15	scaffold
PbFRK09	Chr7	PmFRK10	Chr5
PbFRK14	Chr11	PmFRK01	Chr1
PbFRK20	scaffold	PmFRK12	Chr6
PbFRK08	Chr7	PpFRK03	Chr2
PbFRK08	Chr7	PpFRK04	Chr2
PbFRK02	Chr1	PpFRK04	Chr2
PbFRK07	Chr5	PpFRK08	Chr8
PbFRK15	Chr13	PpFRK02	Chr1
FvFRK04	Chr6	PpFRK06	Chr6
PmFRK07	Chr5	PmFRK09	Chr5
PmFRK14	scaffold	PmFRK04	Chr3
PpFRK04	Chr2	PpFRK03	Chr2
PbFRK11	Chr9	PbFRK19	Chr17
PbFRK13	Chr11	PbFRK04	Chr3
PbFRK08	Chr7	PbFRK02	Chr1
PbFRK17	Chr15	PbFRK10	Chr8
PbFRK16	Chr15	PbFRK17	Chr15
PbFRK10	Chr12	PbFRK16	Chr15
