# Supplementary material for: A new insight into the evolution and functional divergence of FRK genes in Pyrus bretschneideri
Source: R Soc Open Sci. 2018 Jul 18;5(7):171463. doi: 10.1098/rsos.171463 (PMC6083675; doi:10.1098/rsos.171463)
Supplement: Table S4.xlsx [file rsos171463supp6.xlsx]

## Sheet: Sheet1
Table S4 Ka/Ks analysis for duplicated FRK paralogs among four Rosaceae species.
Duplicated FRK gene pairs		Ka	Ks	Ka/Ks
PbFRK11	PmFRK05	0.03	0.26	0.115385
PbFRK10	PmFRK02	0.05	0.34	0.147059
PbFRK08	PmFRK09	0.04	0.33	0.121212
PbFRK02	PmFRK09	0.05	0.28	0.178571
PbFRK01	PmFRK08	0.03	0.34	0.0882353
PbFRK17	PmFRK02	0.04	0.42	0.0952381
PbFRK16	PmFRK02	0.05	0.41	0.121951
PbFRK19	PmFRK05	0.03	0.26	0.115385
PbFRK06	PmFRK11	0.13	0.33	0.393939
PbFRK04	PmFRK04	0.46	0.77	0.597403
PbFRK15	PmFRK15	0.07	0.32	0.21875
PbFRK09	PmFRK10	0.06	0.32	0.1875
PbFRK14	PmFRK01	0.08	0.52	0.153846
PbFRK20	PmFRK12	0.1	0.38	0.263158
PbFRK08	PpFRK03	0.14	1.06	0.132075
PbFRK08	PpFRK04	0.05	0.31	0.16129
PbFRK02	PpFRK04	0.05	0.27	0.185185
PbFRK07	PpFRK08	0.08	0.37	0.216216
PbFRK15	PpFRK02	0.07	0.31	0.225806
FvFRK04	PpFRK06	0.11	0.82	0.134146
PmFRK07	PmFRK09	0.19	1.2	0.158333
PmFRK14	PmFRK04	0.07	1.15	0.0608696
PpFRK04	PpFRK03	0.15	1.13	0.132743
PbFRK11	PbFRK19	0.02	0.13	0.153846
PbFRK13	PbFRK04	0.14	0.33	0.424242
PbFRK08	PbFRK02	0.02	0.23	0.0869565
PbFRK17	PbFRK10	0.03	0.17	0.176471
PbFRK16	PbFRK17	0.01	0.03	0.333333
PbFRK10	PbFRK16	0.03	0.17	0.176471
